# Supplementary material for: Phenotypic and Molecular Characterization of Carbapenem-Heteroresistant Bacteroides fragilis Strains
Source: Antibiotics (Basel). 2022 Apr 27;11(5):590. doi: 10.3390/antibiotics11050590 (PMC9138018; doi:10.3390/antibiotics11050590)
Supplement: Supplementary file 1 [file antibiotics-11-00590-s001.zip]

Archive with 1 entries (1 files):
- antibiotics-1684959-supplementary.pdf
